# Supplementary material for: Modification of B-Nor Steroids Mediated by Filamentous Fungus Fusarium culmorum: Focus on 15α-Hydroxylase Activity
Source: Int J Mol Sci. 2024 Nov 6;25(22):11913. doi: 10.3390/ijms252211913 (PMC11594044; doi:10.3390/ijms252211913)
Supplement: Supplementary file 1 [file ijms-25-11913-s001.zip]

Archive with 1 entries (1 files):
- ijms-3251165-supplementary.pdf
